# Supplementary material for: epialleleR: an R/Bioconductor package for sensitive allele-specific methylation analysis in NGS data
Source: Gigascience. 2023 Oct 31;12:giad087. doi: 10.1093/gigascience/giad087 (PMC10622323; doi:10.1093/gigascience/giad087)
Supplement: giad087_Supplemental_Files [file giad087_supplemental_files.zip]

Archive with 2 entries (2 files):
- Supplementary_Material.pdf
- Supplementary_Table_1.xlsx
